# Supplementary material for: Effects of biomedical messages and expert-recommended messages on reducing mental health-related stigma: a randomised controlled trial
Source: Epidemiol Psychiatr Sci. 2019 Nov 22;29:e74. doi: 10.1017/S2045796019000714 (PMC8061129; doi:10.1017/S2045796019000714)
Supplement: Supplementary file 1 [file epssup.zip]

Archive with 3 entries (3 files):
- S2045796019000714sup001.tiff
- S2045796019000714sup002.tiff
- S2045796019000714sup003.docx
